# Supplementary material for: Histomorphometric Analysis of Differential Regional Bone Regeneration Induced by Distinct Doped Membranes
Source: Polymers (Basel). 2022 May 19;14(10):2078. doi: 10.3390/polym14102078 (PMC9147672; doi:10.3390/polym14102078)
Supplement: Supplementary file 1 [file polymers-14-02078-s001.zip]

Archive with 1 entries (1 files):
- polymers-1706418-supplementary.pdf
